# Supplementary material for: Comparison of Molecular Potential for Iron Transfer across the Placenta in Domestic Pigs with Varied Litter Sizes and Wild Boars
Source: Int J Mol Sci. 2024 Sep 5;25(17):9638. doi: 10.3390/ijms25179638 (PMC11395084; doi:10.3390/ijms25179638)
Supplement: Supplementary file 1 [file ijms-25-09638-s001.zip]

Archive with 1 entries (1 files):
- ijms-3158644-supplementary.pdf
